# Supplementary material for: Dipeptidyl peptidase 4 promotes peritoneal fibrosis and its inhibitions prevent failure of peritoneal dialysis
Source: Commun Biol. 2021 Jan 29;4:144. doi: 10.1038/s42003-021-01652-x (PMC7846859; doi:10.1038/s42003-021-01652-x)
Supplement: Supplementary file 3 — Supplementary Data 1 [file 42003_2021_1652_MOESM3_ESM.xlsx]

## Sheet: figure 1.
figure 1b	glucose(mM)	0	12.5	25
	DPP4	1	1.79906	2.06928
		1	1.80874	2.31385
		1	1.71007	2.08772
	GLP-1	1	0.600819	0.598286
		1	0.693847	0.644939
		1	0.614504	0.504791
		1	0.768981	0.786906
	p-SMAD3	1	1.97759	2.97687
		1	2.11089	2.80065
		1	2.2045	2.73488
figure 1c	Collagen-I	1	1.24236	2.0578
		1	1.98054	2.99145
		1	1.85244	3.30667
		1	1.91567	2.02003
	Fibronectin	1	1.17031	2.02964
		1	0.758799	1.95552
		1	1.09524	1.93873
	a-SMA	1	2.00819	2.14738
		1	2.12471	1.73113
		1	2.01904	1.62586
	Vimentin	1	2.01714	1.89601
		1	1.79784	2.30759
		1	1.84461	1.93745
	Snail	1	2.06345	3.246
		1	2.83701	2.71135
		1	2.22154	3.8167
	ZO-1	1	0.572222	0.44336
		1	0.437517	0.576476
		1	0.787602	0.617308
figure 1d	p-NFkB	1	1.67737	1.91063
		1	2.17919	1.84112
		1	1.75629	2.17622
	NOX-1	1	1.08476	2.16515
		1	0.938488	1.81873
		1	1.54205	1.80223
	NOX-2	1	1.56081	2.20528
		1	1.07616	1.74141
		1	1.86314	2.14858
	SOD-1	1	0.621583	0.636608
		1	0.64891	0.553752
		1	0.553334	0.362474
		1	0.496539	0.534617
	NQO-1	1	0.593647	0.544735
		1	0.864271	0.616032
		1	0.482083	0.599802
		1	0.631584	0.618754

## Sheet: figure 2.
figure 2e	sita	0	0	10	100
	glucose	-	+	+	+
	DPP4	1	1.96008	1.16758	1.10124
		1	2.19997	1.45903	1.49898
		1	2.12916	2.25861	1.28379
	GLP-1	1	0.549327	0.60748	0.829704
		1	0.603974	0.962674	1.18048
		1	0.59865	0.91554	1.03351
	p-SMAD3	1	1.99414	0.734708	0.996137
		1	2.20508	1.30716	1.39968
		1	2.38324	1.4126	1.39936
	Snail	1	3.16539	2.66806	1.64036
		1	2.08804	2.24788	1.04113
		1	2.20689	2.10128	1.75774
figure 2f	Collagen-I	1	2.28158	0.920888	0.961189
		1	2.20419	1.08176	1.34782
		1	2.19058	2.30773	1.14984
	Fibronectin	1	2.00836	1.18698	0.821946
		1	1.88911	1.13948	1.77406
		1	1.75033	0.753051	0.777785
	Vimentin	1	2.9969	1.955	1.33958
		1	3.13489	2.93085	1.49292
		1	2.5322	1.59561	1.27629
	a-SMA	1	2.18478	2.23644	0.825009
		1	1.71393	0.892999	0.762543
		1	2.31285	1.67679	1.73585
		1	2.30604	1.96197	2.06963
figure 2g	p-NFkB	1	2.36256	1.42164	1.06916
		1	2.06833	0.801956	1.42718
		1	2.20248	1.26312	2.20169
		1	1.94588	1.26433	0.863118
	NOX-1	1	2.07085	1.44302	1.36451
		1	2.19268	1.48081	1.58186
		1	1.75266	0.912704	0.92549
		1	1.29854	1.10698	0.928423
	SOD-1	1	0.504402	0.364093	0.772514
		1	0.411856	0.553358	0.818736
		1	0.5346	0.801254	1.09193
	NQO-1	1	0.642711	1.00338	1.07258
		1	0.738512	1.19176	1.23333
		1	0.689415	1.27332	0.712564

## Sheet: figure 3.
figure 3e	Exe4	0	0	10	100
	glucose	-	+	+	+
	DPP4	1	1.8661	0.874868	0.63799
		1	1.80451	1.33071	1.20818
		1	1.93492	1.01488	0.651352
		1	1.88521	0.873984	0.813484
	GLP-1	1	0.598161	0.902847	0.886331
		1	0.715333	0.635563	0.294607
		1	0.478706	0.604343	0.436799
		1	0.623998	0.796415	0.751922
	p-SMAD3	1	2.00963	0.632718	0.501985
		1	1.94013	0.949749	1.09573
		1	2.19246	1.4011	1.05319
		1	2.24509	1.27873	1.03513
	Snail	1	2.18126	1.29111	0.926091
		1	2.75756	2.36229	1.2285
		1	2.24807	1.42555	1.56492
figure 3f	Collagen-I	1	1.70506	1.0243	0.934566
		1	1.65226	0.963315	1.28645
		1	1.62914	0.887899	0.556198
	Fbronectin	1	2.20891	0.545139	1.14438
		1	2.73874	1.12583	2.06301
		1	2.17028	0.270595	0.301152
	Vimentin	1	2.34922	2.60349	0.916397
		1	2.28217	2.2778	1.31337
		1	2.65317	0.949656	0.872218
		1	1.53944	0.8382	0.999228
	a-SMA	1	2.3062	1.32618	0.704372
		1	2.0717	2.03431	1.24326
		1	2.68887	2.01029	1.68147
	p-NFkB	1	2.16099	0.770848	1.03189
figure 3g		1	3.1501	1.57232	2.26172
		1	2.75549	1.30152	1.00901
		1	2.27255	0.805844	0.389261
	NOX-1	1	2.08706	2.1636	1.14146
		1	2.24441	1.49123	1.29066
		1	1.98981	1.34906	1.08579
	SOD-1	1	0.623655	1.09257	0.911663
		1	0.589344	0.943439	0.65621
		1	0.604851	0.588674	0.494514
	NQO-1	1	0.49648	0.885411	0.917093
		1	0.566879	0.652529	0.929017
		1	0.651013	0.679897	1.12696

## Sheet: figure 4.
figure 4d	SC-F344	SC-DPP4D	PF-F344	PF-DPP4D		figure 4e	SC-F344	PF-F344	PF-F344+Sita	PF-F344+Exe4
	20.33	38	177.33	83.33			20.33	177.33	142.33	35.67
	48.33	60.33	193	73.33			48.33	193	114.67	49.67
	42	65.67	295	100			42	295	35.67	63.33
	38.33	24.33	158.67	106.67			38.33	158.67	109	91.33
	31.33	51.5	131.33	63.67			31.33	131.33	73	118.67
	37.67	25	169.33	90			37.67	169.33	111	114.33
figure 4f	SC-F344	SC-DPP4D	PF-F344	PF-DPP4D		figure 4g	SC-F344	PF-F344	PF-F344+Sita	PF-F344+Exe4
	10620	20196.7	98435.3	50552			10620	98435.3	76744.7	19099.3
	27998.3	30839.7	100698	38313.3			27998.3	100698	61211.7	25478.3
	23236	34440.3	152624	53833.7			23236	152624	20315.3	33785.7
	20699.3	12994	84054.3	55671.3			20699.3	84054.3	61706.3	48495.7
	19171.3	28925	70423.7	34328			19171.3	70423.7	41050.3	62945.7
	22804.3	12783.7	90035	48638.7			22804.3	90035	58605.7	61845.3

## Sheet: figure 5.
figure 5b	SC-F344	SC-DPP4D	PF-F344	PF-DPP4D		figure 5c	SC-F344	PF-F344	PF-F344+Sita	PF-F344+Exe4
	14.5206	33.5714	194.727	71.9693			14.5206	194.727	127.621	52.5245
	41.3273	50.7174	122.43	64.9224			41.3273	122.43	123.002	25.7316
	42.7419	51.1114	300.776	57.4237			42.7419	300.776	51.3594	68.3208
	35.1801	24.2353	148.664	63.5075			35.1801	148.664	89.8066	62.4695
	11.8681	37.8009	133.53	88.7539			11.8681	133.53	94.6843	70.5904
figure 5f	SC-F344	SC-DPP4D	PF-F344	PF-DPP4D		figure 5g	SC-F344	PF-F344	PF-F344+Sita	PF-F344+Exe4
DPPP4	0.0960188	0.241829	0.884094	0.128275		DPPP4	0.0985352	0.400548	0.149294	0.0671632
	0.1292	0.115648	0.457652	0.453352			0.0969833	0.227167	0.044495	0.0726822
	0.339652	0.237515	1.06391	0.942127			0.11852	0.32013	0.0620644	0.218118
	0.316476	0.204196	1.05676	0.318389			0.0812364	0.256826	0.0509573	0.0844916
	0.142254	0.0226797	0.44936	0.202086			0.0946421	0.293251	0.00820789	0.220449
	0.0663019	0.200309	0.793565	0.107201			0.0715583	0.355441	0.297006	0.35044
Collagen-I	0.00261228	0.016828	0.15787	0.065203		Collagen-I	0.00630077	0.475444	0.309419	0.0744079
	0.0103929	0.00449221	0.145784	0.0553693			0.175594	0.463181	0.0661999	0.102355
	0.0204778	0.0465608	0.20446	0.306706			0.119736	0.713248	0.0396789	0.307313
	0.0205001	0.172678	0.540347	0.165269			0.0946898	0.441992	0.0360323	0.0377832
	0.00765015	0.0083293	0.429707	0.112965			0.0347531	0.257602	0.00247785	0.146442
	0.0173486	0.0453189	0.52005	0.0797457			0.000782351	0.495453	0.0542413	0.362158
TGF b	0.169791	0.0843467	2.60489	0.615074		TGF b	0.0746344	1.58298	0.991292	0.427453
	0.834924	0.173397	2.20322	0.716099			0.358967	1.33413	0.270733	0.376948
	0.154128	0.0521934	2.14689	1.6879			0.0959392	1.8568	0.357472	0.531151
	0.145412	0.38913	3.03227	1.9207			0.0643308	1.06709	0.896096	0.770523
	1.67114	1.47247	2.06569	2.30934			0.855622	1.46018	0.0980411	1.30627
	1.29415	1.13089	2.34284	2.3899			0.792609	1.55058	0.954154	0.598976
Smad3	0.158094	0	0.994673	0.38091		Smad3	0.080856	1.15964	0.595979	0.255637
	0.233009	0.213044	0.876368	0.422907			0.099306	0.731968	0.293425	0.0927354
	0.374387	0.091873	1.11557	0.561303			0.225532	0.605058	0.025666	0.308037
	0.136964	0.232383	0.487586	0.442549			0.241641	0.876904	0.544057	0.302908
	0.242713	0.173679	0.445309	0.285431			0.331677	0.808525	0.040369	0.593851
	0.414602	0.115719	0.439534	0.310527			0.426606	0.366024	0.418092	0.230091

## Sheet: figure 6.
figure 6b	SC-F344	SC-DPP4D	PF-F344	PF-DPP4D		figure 6c	SC-F344	PF-F344	PF-F344+Sita	PF-F344+Exe4
	0.33	0	10	4.67			0.33	10	7.67	6.33
	0.33	0	11.33	1.67			0.33	11.33	4	4.33
	0.33	0.67	5.33	5.33			0.33	5.33	4.67	3.33
	0	1	21	5			0	21	6.67	0.67
	0.33	0	10.33	7			0.33	10.33	7	3
	0.67	0.67	11	5.33			0.67	11	5.33	1.33
figure 6e	SC-F344	SC-DPP4D	PF-F344	PF-DPP4D		figure 6f	SC-F344	PF-F344	PF-F344+Sita	PF-F344+Exe4
	0.67	0	4.33	3.67			0.67	4.33	3.33	2.33
	0	0	5	3			0	5	1	2
	0	1	4	2			0	4	2.67	1.33
	1	1	5	2			1	5	2.67	2
	1	0	4.33	3			1	4.33	4.33	2.33
	0.67	1	4.33	1.67			0.67	4.33	2	3
figure 6i	SC-F344	SC-DPP4D	PF-F344	PF-DPP4D		figuee 6j	SC-F344	PF-F344	PF-F344+Sita	PF-F344+Exe4
p-NFkB	0.0028626	0.000174437	0.210431	0.0085186		p-NFkB	0	0.18526	0.0598902	0.00272925
	0.0147265	0	0.180639	0.00439109			0	0.0912271	0.00464891	0.0116301
	0.00770985	0.00426454	0.0994494	0.0869101			0	0.0545646	0	0.00770327
	0.00186722	0	0.248729	0.0468485			0.00172641	0.266224	0.0605324	0.0161819
	0.0203661	0.00272245	0.16116	0.0377495			0.0397718	0.253453	0.003911	0.184502
	0.00603137	2.67963e-05	0.147362	0.0324688			0	0.086646	0.0139626	0.0170235
NFkB	0.0649134	0.242433	0.437703	0.167122		NFkB	0.0894752	0.392394	0.413891	0.161074
	0.184477	0.163877	0.189934	0.164977			0.108599	0.276424	0.0880706	0.345556
	0.0788313	0.0924985	0.245865	0.358024			0.124699	0.210921	0.120688	0.0886033
	0.161873	0.155529	0.627051	0.524679			0.251011	0.802867	0.504549	0.148715
	0.158129	0.131272	0.383739	0.403886			0.173983	0.614594	0.0564062	0.384564
	0.179718	0.368769	0.294969	0.361167			0.112315	0.274034	0.387013	0.446466
MyD88	0.0696585	0.0761311	0.410349	0.204939		MyD88	0.069943	0.397289	0.243513	0.149851
	0.0557938	0.0453186	0.382407	0.112377			0.0484159	0.208059	0.114066	0.0725669
	0.0675144	0.0323131	0.311288	0.0962661			0.121277	0.591421	0.181507	0.498345
	0.190417	0.0922018	0.642316	0.52939			0.0453167	0.165377	0.159183	0.103174
	0.102268	0.0356699	0.339213	0.109727			0.104936	0.333128	0.029105	0.317596
	0.0704031	0.0584197	0.259251	0.149477			0.117664	0.432417	0.160823	0.35545
NOX-1	0.196025	0.0617145	1.21823	0.44109		NOX-1	0.0368478	0.938314	1.1313	0.216902
	0.0897917	0.0704738	0.762772	0.392995			0.0605634	1.09061	0.313921	0.783396
	0.0452867	0.0494272	0.846967	0.644553			0.0437704	1.33439	0.39162	0.727965
	0.0762255	0.0883166	1.3979	0.0705661			0.0204919	0.43482	0.344717	0.0293082
	0.0887522	0.0214312	0.899283	0.170362			0.00630908	0.531205	0.0422085	0.726618
	0.0552977	0.0411927	0.813002	0.45699			0.00512032	0.742181	0.74833	0.615321

## Sheet: figure 7.
figure 7a	SC-F344	SC-DPP4D	PF-F344	PF-DPP4D		figure 7b	SC-F344	PF-F344	PF-F344+Sita	PF-F344+Exe4
D/D0	0.32	0.427	0.083	0.182		D/D0	0.32	0.083	0.187	0.4
	0.373	0.427	0.143	0.198			0.373	0.143	0.4	0.427
	0.373	0.427	0.15	0.188			0.373	0.15	0.4	0.347
	0.4	0.4	0.138	0.182			0.4	0.138	0.4	0.4
	0.4	0.4	0.17	0.293			0.4	0.17	0.373	0.347
	0.427	0.4	0.181	0.245			0.427	0.181	0.32	0.32
figure 7c	SC-F344	SC-DPP4D	PF-F344	PF-DPP4D		figure 7d	SC-F344	PF-F344	PF-F344+Sita	PF-F344+Exe4
D/S of creatine	0.37	0.39	1.06	0.64		D/S of creatine	0.37	1.06	0.55	0.55
	0.36	0.37	0.79	0.5			0.36	0.79	0.57	0.41
	0.34	0.42	0.71	0.73			0.34	0.71	0.28	0.36
	0.48	0.28	0.75	0.64			0.48	0.75	0.42	0.42
	0.44	0.54	0.61	0.48			0.44	0.61	0.5	0.54
	0.42	0.55	1.11	0.71			0.42	1.11	0.34	0.5
figure 7e	SC-F344	SC-DPP4D	PF-F344	PF-DPP4D		figure 7f	SC-F344	PF-F344	PF-F344+Sita	PF-F344+Exe4
serum DPP4	362.175	0	505.398	0		serum DPP4	362.175	505.398	446.99	407.068
	334.68	0	525.437	0			334.68	525.437	424.466	400.699
	449.32	0	535.689	0			449.32	535.689	401.942	369.01
	353.786	0	538.952	0			353.786	538.952	444.971	483.495
	437.049	0	525.437	0			437.049	525.437	384.388	459.884
	390.447	0	503.534	0			390.447	503.534	362.33	417.165
figure 7g	SC-F344	SC-DPP4D	PF-F344	PF-DPP4D		figure 7h	SC-F344	PF-F344	PF-F344+Sita	PF-F344+Exe4
Peritoneal DPP4	2.692	0	59.2724	0		Peritoneal DPP4	2.692	59.2724	24.8814	0.578733
	0	0	63.675	0			0	63.675	0.704523	1.5599
	0	0	0	0			0	0	0	0
	0	0	6.11349	0			0	6.11349	0	6.79276
	0.301995	0	46.7688	0			0.301995	46.7688	0	18.5164
	20.1265	0	56.6811	0			20.1265	56.6811	0	12.6043
figure 7i	Serum DPP4	D/D0		Serum DPP4	Creatinine		figure 7j	Peritoneal DPP4	D/D0		Peritoneal DPP4	Creatinine
Correlation	362.175	0.32		362.175	0.16		Correlation	2.692	0.373		2.692	0.13
	334.68	0.373		334.68	0.13			0	0.373		0	0.13
	449.32	0.373		449.32	0.13			0	0.427		0	0.21
	353.786	0.4		353.786	0.2			0	0.4		0	0.2
	437.049	0.4		437.049	0.2			0.301995	0.4		0.301995	0.2
	390.447	0.427		390.447	0.29			20.1265	0.427		20.1265	0.29
	505.398	0.083		505.398	0.38			59.2724	0.083		59.2724	0.38
	525.437	0.143		525.437	0.27			63.675	0.12		63.675	0.27
	535.689	0.15		535.689	0.25			0	0.143		0	0.27
	538.952	0.138		538.952	0.3			6.11349	0.138		6.11349	0.3
	525.437	0.17		525.437	0.22			46.7688	0.17		46.7688	0.22
	503.534	0.181		503.534	0.41			56.6811	0.181		56.6811	0.41
	446.99	0.187		446.99	0.21			24.8814	0.24		24.8814	0.22
	424.466	0.4		424.466	0.26			0.704523	0.4		0.704523	0.26
	401.942	0.4		401.942	0.11			0	0.4		0	0.11
	444.971	0.4		444.971	0.2			0	0.4		0	0.2
	384.388	0.373		384.388	0.2			0	0.373		0	0.2
	362.33	0.32		362.33	0.15			0	0.32		0	0.15
	407.068	0.4		407.068	0.21			0.578733	0.4		0.578733	0.21
	400.699	0.4		400.699	0.11			1.5599	0.347		1.5599	0.17
	369.01	0.347		369.01	0.17			0	0.48		0	0.18
	483.495	0.4		483.495	0.22			6.79276	0.4		6.79276	0.22
	459.884	0.347		459.884	0.2			18.5164	0.347		18.5164	0.2
	417.165	0.32		417.165	0.21			12.6043	0.32		12.6043	0.21

## Sheet: sup figure 1.
sup figure 1a	glucose(mM)	0	12.5	25
	Twist	1	1.33642	2.74073
		1	1.46099	2.02607
		1	1.31309	1.75298
	Smad3	1	1.17856	1.47342
		1	0.639932	0.652865
		1	1.45171	1.25432
figure 1c		SC-F344	SC-DPP4D	PF-F344	PF-DPP4D		SC-F344	PF-F344	PF-F344+Sita	PF-F344+Exe4
	Twist	0.083463	0.071873	0.185909	0.120394		0.023055	0.122243	0.055796	0.092533
		0.068839	0.074672	0.124277	0.112289		0.078652	0.155793	0.084714	0.102651
		0.093546	0.090072	0.16105	0.11582		0.067936	0.141069	0.05809	0.098763
		0.082107	0.063928	0.167257	0.098942		0.067035	0.147916	0.057548	0.122435
		0.023884	0.021647	0.120254	0.057182		0.047143	0.195246	0.007417	0.152294
		0.017928	0.03144	0.107627	0.055231		0.053966	0.140453	0.076113	0.090498
	p-Smad3	0.185864	0.218476	0.279812	0.23357		0.229051	0.255279	0.272823	0.292899
		0.161032	0.183292	0.239636	0.190723		0.172191	0.201666	0.192472	0.178726
		0.18505	0.226884	0.324915	0.240599		0.179803	0.363856	0.265077	0.258288
		0.268476	0.276048	0.450504	0.261193		0.22394	0.348173	0.212147	0.233526
		0.137755	0.12672	0.296804	0.200323		0.147867	0.329846	0.021304	0.249039
		0.095346	0.121916	0.263988	0.184295		0.169644	0.287189	0.228955	0.20502

## Sheet: sup figure 2.
sup figure 2a	glucose	-	-	+	+		glucose	-	-	+	+
	sita	-	+	-	+		Exe4	-	+	-	+
	DPP4	0.200791	0.265493	0.712594	0.330587		DPP4	0.231664	0.37311	0.720921	0.40201
		0.222258	0.570821	0.673993	0.316808			0.248743	0.294249	0.57247	0.153343
		0.390717	0.625882	0.737027	0.442167			0.381591	0.591471	0.771941	0.5303
sup figure 2b	glucose	-	-	+	+		glucose	-	-	+	+
	sita	-	+	-	+		Exe4	-	+	-	+
	DPP4 activity	1	0	1.32176	0		DPP4 activity	1	0.895023	1.32176	0.779447
		1	0	1.39283	0			1	1.16472	1.23625	0.864823
		1	0	1.12907	0			1	1.17603	1.39283	0.602144

## Sheet: sup figure 4.
sup figure 4b	glucose	-	-	+	+
		NC	DPP4 si	NC	DPP4 si
	DPP4	0.739622	0.138002	1.61951	0.449595
		0.81395	0.278518	1.40023	0.198276
		0.545232	0.024788	1.04688	0.228857
	p-SMAD3	0.080809	0.094316	0.451018	0.0607577
		0.022018	0.027413	0.296185	0.108348
		0.168005	0.03798	0.266088	0.204926
	TGF b	0.086396	0.190564	0.286488	0.077415
		0.122503	0.117809	0.300785	0.0995963
		0.140666	0.092631	0.307794	0.094143
	Twist	0.464051	0.523317	0.834852	0.326208
		0.253068	0.292345	0.798798	0.454135
		0.485696	0.404451	0.587489	0.438325
	Snail	0.066664	0.080479	0.149228	0.0669347
		0.044915	0.051791	0.134883	0.0687836
		0.048164	0.035277	0.0894063	0.0560873
	Collagen-I	0.256824	0.298157	0.465727	0.273649
		0.24758	0.252218	0.463075	0.302309
		0.292333	0.217758	0.350119	0.258552
	p-NFkB p65	0.208646	0.191146	0.412666	0.207112
		0.149002	0.169124	0.384148	0.255155
		0.275353	0.183312	0.312994	0.247713
	NOX-1	0.119913	0.173021	0.410831	0.185128
		0.136232	0.087856	0.358641	0.206609
		0.169542	0.10989	0.367148	0.245872

[truncated: 2 more sheets: sup figure 6., sup figure 7.]
